# Supplementary material for: Trametinib-Induced Epidermal Thinning Accelerates a Mouse Model of Junctional Epidermolysis Bullosa
Source: Biomolecules. 2023 Apr 25;13(5):740. doi: 10.3390/biom13050740 (PMC10216840; doi:10.3390/biom13050740)
Supplement: Supplementary file 1 [file biomolecules-13-00740-s001.zip]

Archive with 1 entries (1 files):
- biomolecules-2346837-supplementary.pdf
